# Supplementary material for: Low-Power Three-Dimensional Graphene-Based Flexible Magnetic Sensor
Source: Polymers (Basel). 2026 Feb 13;18(4):477. doi: 10.3390/polym18040477 (PMC12943843; doi:10.3390/polym18040477)
Supplement: Supplementary file 1 [file polymers-18-00477-s001.zip]

Archive with 1 entries (1 files):
- polymers-4145696-supplementary.docx
